# Supplementary material for: Synchrospora gen. nov., a New Peronosporaceae Genus with Aerial Lifestyle from a Natural Cloud Forest in Panama
Source: J Fungi (Basel). 2023 Apr 27;9(5):517. doi: 10.3390/jof9050517 (PMC10218844; doi:10.3390/jof9050517)
Supplement: Supplementary file 1 [file jof-09-00517-s001.zip]

Archive with 1 entries (1 files):
- Jung et al._Synchrospora_Table S1_27 April 2023.pdf
